# Supplementary material for: Pulsed Electric Field Induces Significant Changes in the Metabolome of Fusarium Species and Decreases Their Viability and Toxigenicity
Source: Toxins (Basel). 2025 Jan 11;17(1):33. doi: 10.3390/toxins17010033 (PMC11769547; doi:10.3390/toxins17010033)
Supplement: Supplementary file 1 [file toxins-17-00033-s001.zip]

Archive with 3 entries (3 files):
- Candidates of control-related biomarkers.xlsx
- Candidates of PEF-related biomarkers.xlsx
- toxins-3366338-supplementary.pdf
