# Supplementary material for: Pulsed Electric Field Induces Significant Changes in the Metabolome of Fusarium Species and Decreases Their Viability and Toxigenicity
Source: Toxins (Basel). 2025 Jan 11;17(1):33. doi: 10.3390/toxins17010033 (PMC11769547; doi:10.3390/toxins17010033)
Supplement: Supplementary file 1 [file toxins-17-00033-s001.zip › Candidates of control-related biomarkers.xlsx]

## Sheet: List1
Candidates of control-related biomarkers (downregulated after PEF treatment) with the mass spectrometric characteristics and the VIP + ROC selection parameters. Divided according to datasets (occurrence in Fusarium species) and sorted according to decreasing VIP score in each datasets.
Dataset	Feature ID	m/z	VIP score	ROC (AUC=1)	Rt	Ion type	Formula	Mass error [ppm]	MS/MS spec. match score* (0 - 3)	Trend	Structure	Ontology	InChIKey
FC	neg_935	441.202	1.94	yes	5.9	[M-H]-	C24H30N2O6	2.51	1	control	Grandilodine A, (rel)-	Indolecarboxylic acids	ROIFAUMINZFUQR-RZAVRGABNA-N
FC	neg_2030	1193.62	1.27	yes	4.54	[M+Na-2H]-	C56H101O23P	-1.88	1	control	PIM2(19:2(9Z,12Z)/16:0)	Phosphatidylinositol dimannosides	XZWQQIKDPOVKSU-BWHGJIOVNA-N
FC	pos_6022	672.373	1.24	yes	3.58	[M+CH3OH+H]+	C36H49NO9	1.29	2	control	Integramycin	Resorcinols	GAMYHMPHACRYMO-MHAWJCPTSA-N
FC	neg_1351	593.311	1.19	yes	2.68	[M-H]-	C31H42N6O6	-2.85	1	control	Spumigin G	N-acyl-alpha amino acids and derivatives	YGAGCUYKOBGAQX-SYCDWYGJSA-N
FC	neg_1298	579.294	1.16	yes	3.78	[M-H]-	C30H40N6O6	-1.28	3	control	Spumigin H	N-acyl-alpha amino acids and derivatives	VBJAVXUALMEUNC-SLRGTUBMSA-N
FC	pos_5665	627.392	1.14	yes	3.73	[M+H]+	C38H50N4O4	-2.26	2	control	N''-(3-hydroxypropyl)-N'-methyl-N-{11,12,20-trihydroxy-2-[(1H-indol-2-yl)methyl]hexacyclo[14.8.0.0?,?.0??,??.0??,??.0??,??]tetracos-2-en-7-yn-9-yl}guanidine	Indoles	ZUDPAGCWSFRXGU-UHFFFAOYSA-N
FC	pos_5114	573.283	1.13	yes	4.02	[M+H]+	C35H40O7	3.46	3	control	Artoindonesianin U	8-prenylated flavones	VNXJJFDQGUBMJQ-CIAFOILYSA-N
FC	pos_4886	549.282	1.11	yes	3.9	[M+IsoProp+H]+	C25H32N2O8	-2.14	3	control	11-Methoxykopsilongine N(4)-oxide	Aspidofractine alkaloids	PQKJOICJGGMUMG-JPRXVQLNNA-N
FC	neg_494	289.03	1.1	yes	1.42	[M-H]-	C9H10N2O9	4.32	3	control	3-(5-hydroxy-4,6-bis(hydroxyoxidoazaneyl)-7-oxabicyclo[4.1.0]hepta-2,4-dien-2-yl)-2-oxopropanoic acid	Alpha-keto acids and derivatives	AUGOZVHLBDKXBF-UHFFFAOYSA-N
FC	pos_5005	562.268	1.05	yes	2.5	[M+H]+	C30H35N5O6	-4.26	3	control	Apetaline A	Oligopeptides	FADRDHDLIJSOGO-AKCUSSKQNA-N
FC	pos_5538	613.368	1.05	yes	3.46	[2M+Na]+	C15H25N3O3	-0.41	0	control	2-hydroxy-N-[2-(1H-imidazol-5-yl)ethyl]-4-oxodecanamide	Beta-hydroxy ketones	MIQRCSPQNDLRAJ-YQTOOIBONA-N
FC	neg_1339	591.293	1.04	yes	4.05	[M-H]-	C30H44N2O10	-1.66	1	control	Hexobendine	Gallic acid and derivatives	KRQAMFQCSAJCRH-UHFFFAOYSA-N
FC	pos_4505	509.326	1.02	yes	4.79	[M+H]+	C32H44O5	0.69	3	control	9,15,15-trimethyl-11-(4-methylpentyl)-10-[2-(5-oxo-2,5-dihydrofuran-3-yl)ethyl]-3,18-dioxatetracyclo[8.5.3.1?,?.0?,??]nonadec-16-en-7-yn-4-one	Abscisic acids and derivatives	PFHCAIQTEYZEMK-UHFFFAOYSA-N
FC	neg_1225	555.091	1.01	yes	2.41	[M-H]-	C30H20O11	4.83	2	control	7-(5,6-dihydroxy-4-keto-8-methoxy-2-methyl-benzo[g]chromen-7-yl)-5-hydroxy-8-methoxy-2-methyl-benzo[g]chromene-4,6,9-trione	Naphthopyranones	IYXVLWPSMYUNNQ-UHFFFAOYSA-N
FC	neg_1258	565.285	1.01	yes	3.89	[M-H]-	C30H46O8S	-2.54	1	control	Gypsophilin	Triterpenoids	YJZUFDBGHBUWHO-MHGBACFYNA-N
FG	pos_4540	478.293	1.36	yes	4.46	[M+H]+	C23H44NO7P	0.24	3	control	LysoPE(18:2(9Z,12Z)/0:0)	1-acyl-sn-glycero-3-phosphoethanolamines	DBHKHNGBVGWQJE-USWSLJGRSA-N
FG	neg_2319	1030.54	1.27	yes	8.1	[M-H]-	C43H77N13O14S	-1.85	2	control	Gassericin B2	Oligopeptides	AVEZLZYNAVAHHU-UMJHPYLWSA-N
FG	neg_1194	461.27	1.26	yes	4.37	[M-H]-	C30H38O4	-0.58	2	control	methyl 10-hydroxy-2,4a,6a,9,13,14a-hexamethyl-11-oxo-1,2,3,4,4a,5,6,6a,11,14,14a,14b-dodecahydropicene-2-carboxylate	Phenanthrols	FMPJNBPZCVETGY-FCMUSVCJNA-N
FG	neg_1162	452.27	1.21	yes	4.73	[M-H]-	C22H39N5O3S	-0.03	2	control	2-[6-[cyclohexylmethoxy(isopropylsulfonyl)amino]hexyl]-1-(4-pyridyl)guanidine	Pyridines and derivatives	BJGADKRVHRJVEV-UHFFFAOYSA-N
FG	pos_4984	518.318	1.05	yes	3.99	[M+H]+	C23H43N5O8	1.43	2	control	2-[4,7-bis(carboxymethyl)-10-[2-[(3-ethoxy-3-methyl-butyl)amino]-2-keto-ethyl]-1,4,7,10-tetrazacyclododec-1-yl]acetic acid	–	LJRVLHZZIDIRLT-UHFFFAOYSA-N
FP	neg_1161	503.321	1.37	yes	5.97	[M-H]-	C26H48O9	3.48	1	control	6-({6-[(acetyloxy)methyl]-3,4,5-trihydroxyoxan-2-yl}oxy)octadecanoic acid	Fatty acyl glycosides of mono- and disaccharides	RSMOJPHNAHXCJA-KDHVWOSGNA-N
FP	neg_383	259.063	1.3	yes	1.79	[M-H]-	C7H12N6O3S	-2.76	2	control	N-[2-[(1-acetyl-5-amino-1,2,4-triazol-3-yl)thio]ethyl]-N-methyl-nitramide	Aryl thioethers	JGBGQHMHUSAABM-UHFFFAOYSA-N
FP	neg_792	365.23	1.29	yes	5.31	[M-H]-	C17H30N6O3	2.63	0	control	1-cyclopentyl-3-[4-({4-[(dimethylamino)methyl]-1H-1,2,3-triazol-1-yl}methyl)-2,3-dihydroxycyclopentyl]urea	Aralkylamines	NORMMVOZJSQIQJ-UHFFFAOYSA-N
FP	neg_579	311.022	1.16	yes	1.04	[M-H]-	C13H12O7S	1.91	3	control	5-oxo-2-phenyl-3,3a,5,7a-tetrahydro-2H-furo[3,2-b]pyran-3-yl hydrogen sulfate	Furopyrans	HWKDXSRKXBMBLM-UHFFFAOYSA-N
FP	pos_5258	573.088	1.14	yes	2.11	[2M+H]+	C14H10N2O3S	2.54	0	control	2-[1H-indol-3-yl(oxo)methyl]-4-thiazolecarboxylic acid methyl ester	Indolecarboxylic acids and derivatives	KDDXOGDIPZSCTM-UHFFFAOYSA-N
FP	neg_289	231.065	1.12	yes	1.63	[M-H]-	C13H12O4	4.23	3	control	Salfredin B11	2,2-dimethyl-1-benzopyrans	ZYOUEEMPKPNVQW-UHFFFAOYSA-N
FP	pos_3380	405.151	1.11	yes	1.27	[M+H]+	C17H20N6O6	0.52	2	control	1-{6-[5-(2H-1,3-benzodioxol-5-yloxy)-1H-1,2,3,4-tetrazol-1-yl]-hexahydrofuro[3,2-b]furan-3-yl}-3-ethylurea	Diarylethers	DBHWQWCLFLQIPB-UHFFFAOYSA-N
FP	neg_1440	603.084	1.11	yes	2.14	[M-H]-	C16H26N6O15P2	2.75	3	control	[[5-(2,4-diamino-6-oxo-1,5-dihydropurin-9-yl)-3,4-dihydroxyoxolan-2-yl]methoxy-hydroxyphosphoryl] (3,4-dihydroxy-6-methyl-5-oxooxan-2-yl) hydrogen phosphate	Purine ribonucleoside diphosphates	MYJAAOACPWXJMH-UHFFFAOYSA-N
FP	neg_416	271.023	1.08	yes	1.5	[M-H]-	C8H17O4PS2	0.04	3	control	2-((dipropoxyphosphorothioyl)thio)acetic acid	Dithiophosphate O-esters	UWWOIXUOJDPLCV-UHFFFAOYSA-N
FP	neg_881	389.118	1.07	yes	1.91	[M+FA-H]-	C18H20N2O3S	-0.97	3	control	N-(4-methoxyphenyl)-1-[oxo(thiophen-2-yl)methyl]-4-piperidinecarboxamide	N-acylpiperidines	JIRLSPOFPGTGNG-UHFFFAOYSA-N
FP	neg_1347	573.453	1.05	yes	7.74	[M-H]-	C36H62O5	-0.79	3	control	DG(18:4(6Z,9Z,12Z,15Z)/15:0/0:0)	Lineolic acids and derivatives	DQQBTKPFMLVCPZ-SHGZRWORSA-N
FP	pos_1487	275.159	1.04	yes	2.46	[M+H]+	C12H22N2O5	4.19	2	control	N-{4-hydroxy-5-[(morpholin-4-yl)methyl]oxolan-3-yl}-2-methoxyacetamide	Morpholines	ANRPNYLHIXIWEW-UHFFFAOYSA-N
FP	pos_2143	319.168	1.03	yes	2.84	[M+H]+	C18H18N6	-2.92	0	control	Bandrowski's base	P-quinonimines	KKJZEUXMWDXPAU-GJHDBBOXSA-N
FP	pos_3355	403.131	1.02	yes	1.75	[M+H]+	C20H22N2O5S	3.78	3	control	methyl 2-(2,2-dimethyl-5-oxooxolane-3-amido)-5-(2-phenylethyl)-1,3-thiazole-4-carboxylate	Thiazolecarboxylic acids and derivatives	MUVXZLJXZMZQNU-UHFFFAOYSA-N
FP	neg_1194	519.351	1	yes	6.29	[M-H]-	C23H48N6O7	0.33	1	control	Desferrioxamine c	Gamma amino acids and derivatives	BFSNRLWOLWFUJL-UHFFFAOYSA-N
FP	neg_408	267.162	1	yes	2.07	[M-H]-	C16H20N4	-0.3	0	control	2,4-bis(1-pyrrolidinyl)quinazoline	Quinazolinamines	VGDXTDLSFZUVNN-UHFFFAOYSA-N
FS	neg_1110	535.354	1.14	yes	5.26	[M-H]-	C33H48N2O4	0.99	2	control	N-{15-[1-(dimethylamino)ethyl]-14-hydroxy-7-(hydroxymethyl)-7,12,16-trimethyl-18-oxopentacyclo[9.7.0.0¹,³.0³,⁸.0¹²,¹⁶]octadecan-6-yl}benzamide	Triterpenoids	WKCHWHAYABLGGH-NOEDMIOANA-N
FS	neg_1406	649.394	1.12	yes	4.08	[M-H]-	C37H54N4O6	4.86	0	control	N-[3-({3-[2-(cyclohexyloxy)ethyl]-1-[(methylamino)methyl]cyclopentyl}oxy)-2-hydroxy-5-[7-(4-hydroxy-3-methoxyphenyl)-5-oxohept-3-en-1-yl]phenyl]-N'-methylguanidine	Linear diarylheptanoids	NVTWSTYJEZVTIK-UHFFFAOYSA-N
FS	neg_1778	919.49	1.09	yes	3.3	[M-H]-	C45H76O19	0.33	2	control	6-Dehydrochamaeliroside B	Steroidal glycosides	BYQBLXOEOJKCOU-RUNVMKEQSA-N
FS	neg_1319	609.317	1.06	yes	3.03	[M-H]-	C34H46N2O8	1.05	1	control	UCF 116C	N-acyl-alpha amino acids and derivatives	XCJPPAFCCOSJBT-QAIGDSDZNA-N
FS	neg_1073	519.347	1.04	yes	6.29	[M-H]-	C34H48O4	1.89	1	control	Sarsasapogenin benzoate	Triterpenoids	GEHXUPXZDCGVMC-UHFFFAOYSA-N
FS	neg_1767	893.519	1.03	yes	3.45	[M-H]-	C51H70N6O8	-0.97	1	control	3-[2-amino-7,8-dihydroxy-7-(1-hydroxycyclopentyl)-1,4,4a,5,6,7,8,8a-octahydroquinazolin-4-yl]-4-{12-[4-amino-7-(3-hydroxypropyl)-8-oxooctyl]-7-(2-oxoethyl)tetracyclo[11.3.1.0?,??.0?,?]heptadeca-2,4,6,8,10-pentaen-14-yl}-4-[(1H-pyrrol-2-yl)amino]but-2-enoic acid	Quinazolines	VVFDVFBCUYKVHB-UHFFFAOYSA-N
FS	neg_1756	877.521	1.02	yes	3.67	[M-H]-	C50H74N2O11	1.58	1	control	2-(2-{3-[8-(3,4-dihydroxyoct-1-en-1-yl)-7-(2,3-dihydroxypropyl)-4-{2-hydroxy-1-[4-hydroxy-2-(2-hydroxyethyl)phenyl]propan-2-yl}-1,2-didehydro-3,4,5,6,9,10-hexahydro-5-benzazacyclododecin-6-yl]-1-hydroxypropyl}-4-(hydroxymethyl)-7-methylazepan-3-yl)acetic acid	Phenylpropanes	LDEFNEZVCBGVHM-UHFFFAOYSA-N
*MS/MS spectrum match score: 0 = no fragments, 1 = only one fragment referring to pseudomolecular ion, 2 = one fragment 3 = two and more fragments.
