# Supplementary material for: Pulsed Electric Field Induces Significant Changes in the Metabolome of Fusarium Species and Decreases Their Viability and Toxigenicity
Source: Toxins (Basel). 2025 Jan 11;17(1):33. doi: 10.3390/toxins17010033 (PMC11769547; doi:10.3390/toxins17010033)
Supplement: Supplementary file 1 [file toxins-17-00033-s001.zip › Candidates of PEF-related biomarkers.xlsx]

## Sheet: List1
Candidates of PEF-related biomarkers (upregulated after PEF treatment) with the mass spectrometric characteristics and the VIP + ROC selection parameters. Divided according to datasets (occurrence in Fusarium species) and sorted according to decreasing VIP score in each datasets.
Dataset	Feature ID	m/z	VIP score	ROC (AUC=1)	Rt	Ion type	Formula	Mass error [ppm]	MS/MS spec. match score* (0 - 3)	Trend	Structure	Ontology	InChIKey
FC	pos_753	218.211	2.36	yes	1.88	[M+H]+	C12H27NO2	3.9	3	PEF	4-[3-hydroxypropyl(isoamyl)amino]butan-1-ol	–	GZHSCRWJLJHZRH-UHFFFAOYSA-N
FC	pos_1127	246.241	2.18	yes	2.26	[M+H]+	C10H27N7	-3.8	2	PEF	methylamino-[N'-[(1R)-2-[N'-(methylamino)hydrazino]-2-propyl-cyclopentyl]hydrazino]amine	–	NXANPOXYRMYHHI-YHMJZVADSA-N
FC	pos_1582	280.224	1.47	yes	3.96	[M+CH3OH+H]+	C11H25N3O3	-4.5	0	PEF	5-(aminomethyl)-4-{[2-(dimethylamino)ethyl](methyl)amino}-2-(hydroxymethyl)oxolan-3-ol	C-glycosyl compounds	AHKLYBYMCUQESJ-UHFFFAOYSA-N
FC	pos_1610	282.185	1.29	yes	1.96	[M+H]+	C19H23NO	1.6	0	PEF	Diphenylpyraline	Diphenylmethanes	OWQUZNMMYNAXSL-UHFFFAOYSA-N
FG	neg_955	371.264	1.93	yes	1.32	[M-H]-	C14H32N10O2	-0.82	3	PEF	1-[N'-[6-[[amino-[[N'-(2-hydroxyethyl)amidino]amino]methylene]amino]hexyl]amidino]-2-(2-hydroxyethyl)guanidine	Guanidines	YMMKPCXKLMUKEC-UHFFFAOYSA-N
FG	neg_1948	699.382	1.56	yes	4.61	[M-H]-	C34H52N8O8	2.76	3	PEF	Desotamide D	Cyclic hexapeptides	LZYIIJVZWQGRJH-CBHSLMNUSA-N
FG	neg_1275	499.113	1.5	yes	0.7	[2M-H]-	C9H15O6P	2.24	2	PEF	TCEP	Tricarboxylic acids and derivatives	PZBFGYYEXUXCOF-UHFFFAOYSA-N
FG	neg_1116	429.122	1.49	yes	0.62	[M-H]-	C20H22N4O5S	3.29	3	PEF	2-{[({6-[(4-phenylpyrimidin-2-yl)amino]-hexahydrofuro[3,2-b]furan-3-yl}carbamoyl)methyl]sulfanyl}acetic acid	Phenylpyrimidines	QKIZDPXGJJEEBU-UHFFFAOYSA-N
FG	neg_808	338.177	1.43	yes	1.36	[M-H]-	C21H25NO3	-2.46	2	PEF	3-(2-allyloxy)estra-1,3,5(10)-triene-16,17-dione 16-oxime	Estrane steroids	YEDFYMKASYROKP-WIRSXHRWSA-N
FG	neg_1604	601.134	1.42	yes	0.66	[M-H]-	C32H26O12	1.74	2	PEF	8,8'-Paepalantine dimer	Naphthopyranones	ZFQBRSSPULXABF-UHFFFAOYSA-N
FG	pos_2914	365.103	1.41	yes	2.23	[2M+H]+	C11H6N2O	-1.23	0	PEF	6,10-diazatricyclo[7.4.0.0?,?]trideca-1(9),2,4,6,10,12-hexaen-8-one	Aryl ketones	FOSUVSBKUIWVKI-UHFFFAOYSA-N
FG	neg_1277	499.143	1.41	yes	0.67	[M-H]-	C27H24N4O4S	2.9	2	PEF	2-{[(4,5-diphenyl-1H-imidazol-2-yl)sulfanyl]methyl}-5-(3,4,5-trimethoxyphenyl)-1,3,4-oxadiazole	Phenylimidazoles	CULOSTKKOWNTPX-UHFFFAOYSA-N
FG	pos_4645	487.242	1.39	yes	1.14	[M+H]+	C26H34N2O7	4.68	2	PEF	[8-acetyl-12-(1-hydroxyethyl)-4,5-dimethoxy-14-methyl-17-oxo-8,14-diazatetracyclo[9.5.2.0¹,⁹.0²,⁷]octadeca-2(7),3,5,12-tetraen-10-yl]methyl acetate	Carbazoles	CBMRXUBLKLUUQW-CHRKOGDLNA-N
FG	pos_2961	366.103	1.36	yes	2.49	[M+H]+	C14H15N5O7	2.53	3	PEF	N-[1,3-dihydroxy-1-(4-nitrophenyl)propan-2-yl]-1-methyl-4-nitro-1H-pyrazole-5-carboxamide	Nitrobenzenes	RMYZXERTCMAOJO-UHFFFAOYSA-N
FG	neg_646	300.194	1.34	yes	1.55	[M-H]-	C14H27N3O4	-4.05	2	PEF	Leu-Leu-Gly	Oligopeptides	YOKVEHGYYQEQOP-QWRGUYRKSA-N
FG	pos_5146	531.292	1.33	yes	4.94	[M+H]+	C23H47O11P	1.27	1	PEF	2-((3-(((2,3-dihydroxypropoxy)(hydroxy)phosphoryl)oxy)-2-hydroxypropoxy)(hydroxy)methyl)hexadecanoic acid	Oxidized long-chain fatty derivatives	IGLRXLRPYYHFQN-UHFFFAOYSA-N
FG	pos_5394	553.163	1.28	yes	0.72	[M+H]+	C24H24N8O6S	-3.93	2	PEF	N-{4-[(6-{5-[4-(1H-imidazol-1-yl)phenoxy]-1H-1,2,3,4-tetrazol-1-yl}-hexahydrofuro[3,2-b]furan-3-yl)sulfamoyl]phenyl}acetamide	Phenylimidazoles	VBYMQBXWAPZYME-UHFFFAOYSA-N
FG	neg_1434	555.155	1.26	yes	0.75	[M-H]-	C29H24N4O8	-4.61	3	PEF	2-(4-amino-2-oxo-1,2-dihydro-1,3,5-triazin-1-yl)-4-(benzoyloxy)-5-[(benzoyloxy)methyl]oxolan-3-yl benzoate	Glycosylamines	XMEBCSNOBVAIDQ-JFDNOCKINA-N
FG	neg_317	220.061	1.25	yes	1	[M-H]-	C11H11NO4	2.86	0	PEF	Hyrtioerectine C	Indolyl carboxylic acids and derivatives	UFDRBNQJYZJRJV-UEQNJFAPNA-N
FG	pos_1299	256.17	1.23	yes	0.74	[M+H]+	C17H21NO	0.36	1	PEF	Diphenhydramine	Diphenylmethanes	ZZVUWRFHKOJYTH-UHFFFAOYSA-N
FG	neg_792	334.178	1.19	yes	1.61	[M-H]-	C17H25N3O4	-2	3	PEF	3-tert-butyl-1-{4-[3-(hydroxymethyl)-4-methyl-5-oxomorpholin-2-yl]phenyl}urea	Phenylmorpholines	PYCKJAUSLZRHBB-UHFFFAOYSA-N
FG	pos_5646	575.34	1.16	yes	1.44	[M+H]+	C37H42N4O2	-2.87	2	PEF	[12-({16-methyl-15-oxa-1,11-diazahexacyclo[15.3.1.0?,??.0?,??.0?,??.0??,??]henicosa-5,7,9-trien-21-ylidene}methyl)-8,14-diazapentacyclo[9.5.2.0?,?.0?,?.0??,??]octadeca-2,4,6,12-tetraen-10-yl]methanol	Strychnos alkaloids	JFQSZFYKIRDVHI-UHFFFAOYSA-N
FG	pos_2918	365.104	1.15	yes	2.34	[M+H]+	C14H16N6O4S	-3.71	3	PEF	1-(3-methoxyphenyl)-3-[[3-(4-nitro-1-pyrazolyl)-1-oxopropyl]amino]thiourea	Methoxyanilines	PGKLNIRBCLXTFX-UHFFFAOYSA-N
FG	neg_1178	457.14	1.11	yes	0.71	[M-H]-	C26H22N2O6	-0.96	3	PEF	7-{2-[4-(furan-2-carbonyl)piperazin-1-yl]-2-oxoethoxy}-3-phenyl-4H-chromen-4-one	Isoflavones	DZVYQCUSRJNLCS-UHFFFAOYSA-N
FG	pos_6848	693.343	1.02	yes	4.62	[M+H]+	C43H48O8	-1.89	1	PEF	13-(hydroxymethyl)-19,19-dimethyl-3-(2-phenylethyl)-12-(propan-2-yl)-23-(propan-2-ylidene)-6,10,18,21-tetraoxapentacyclo[24.2.2.0^{7,20}.0^{8,17}.0^{9,14}]triaconta-1(28),8,12,14,16,26,29-heptaene-5,11,22-trione	Angular pyranocoumarins	PRZGTCWIDNLJEN-UHFFFAOYSA-N
FP	pos_7444	941.619	1.75	yes	8.76	[M+H]+	C51H88O15	0.32	1	PEF	1-18:2-2-18:2-digalactosyldiacylglycerol	Glycosyldiacylglycerols	MUUBILNSVLPLLL-UHFFFAOYNA-N
FP	pos_7492	961.585	1.7	yes	7.95	[M+H]+	C48H84N2O17	-0.75	1	PEF	Megalomicin C1	Macrolides	NGOSGEYHKQYUTN-XIBKBKGSSA-N
FP	neg_1345	573.327	1.58	yes	1.45	[M-H]-	C30H46N4O7	3.96	3	PEF	2-{[2-(dihydroxymethyl)-4-hydroxy-5-(piperidin-4-yloxy)phenyl]methyl}-6-ethyl-9-hydroxy-6-[(N'-methylcarbamimidamido)methyl]cyclodec-4-yn-1-yl acetate	Phenol ethers	RQFOGQGYXPMXFG-UHFFFAOYSA-N
FP	pos_7496	963.605	1.52	yes	8.31	[M+H]+	C66H78N2O4	-1.63	3	PEF	1,3,27-trihydroxywitha-5,24-dienolide; (1&#945;,3&#946;)-form, 3-o-[&#946;-d-glucopyranosyl-(1->6)-&#946;-d-glucopyranosyl-(1->4)-&#946;-d-glucopyranoside]	Cerveratrum-type alkaloids	KHBFZVAZPZANLM-UHFFFAOYSA-N
FP	pos_3601	421.259	1.45	yes	0.98	[2M+Na]+	C14H17N	4.7	0	PEF	4-ethyl-2,3,8-trimethylquinoline	Quinolines and derivatives	FOYXALRSOUKWEJ-UHFFFAOYSA-N
FP	neg_974	429.126	1.42	yes	0.62	[M-H]-	C16H22N4O10	1.2	2	PEF	3'-O-(Alpha-D-Glucosyl)Inosine	Purine nucleosides	PFEWWUARCYIUQY-GMRSOQCQNA-N
FP	pos_4855	531.292	1.42	yes	4.94	[M+H]+	C23H47O11P	1.27	1	PEF	2-((3-(((2,3-dihydroxypropoxy)(hydroxy)phosphoryl)oxy)-2-hydroxypropoxy)(hydroxy)methyl)hexadecanoic acid	Oxidized long-chain fatty derivatives	IGLRXLRPYYHFQN-UHFFFAOYSA-N
FP	neg_1693	699.384	1.41	yes	4.61	[M-H]-	C34H52N8O8	-1.09	2	PEF	Desotamide D	Cyclic hexapeptides	LZYIIJVZWQGRJH-CBHSLMNUSA-N
FP	neg_1235	537.33	1.4	yes	4.93	[M-H]-	C26H50O11	-2.72	0	PEF	((2-(3,4-bis(2-hydroxyethoxy)tetrahydrofuran-2-yl)-2-(2-hydroxyethoxy)ethoxy)methoxy)methyl dodecanoate	Fatty acid esters	GIONRNYUBFJGBH-UHFFFAOYSA-N
FP	pos_6192	677.37	1.38	yes	4.46	[M+H]+	C41H48N4O5	-0.08	2	PEF	2-{[(5-{5-[3-(cyclopentyloxy)-4-hydroxy-5-[(methylamino)methyl]phenyl]-3-oxopentanoyl}-4-[4-(3-hydroxyphenyl)butyl]-4,5-dihydro-3H-indol-3-id-6-yl)methyl]amino}-3H-pyrrol-3-ide	Gingerdiones	AVYFOGGUKAGINC-UHFFFAOYSA-N
FP	neg_311	241.121	1.32	yes	1.26	[M-H]-	C12H14N6	-2.4	0	PEF	N4,N4,9-trimethyl-3,5,11,13-tetraazatricyclo[8.3.0.0²,⁶]trideca-1(10),2,4,6,8,11-hexaene-4,12-diamine	Dialkylarylamines	CIVCQYDDPJMQNP-UHFFFAOYSA-N
FP	pos_6668	753.547	1.31	yes	8.86	[M+H]+	C50H72O5	-1.92	2	PEF	4-(4-hydroxy-2,6,6-trimethylcyclohex-1-en-1-yl)-2-[15-(4-hydroxy-2,6,6-trimethylcyclohex-2-en-1-yl)-4,9,13-trimethylpentadeca-2,4,6,8,10,12,14-heptaen-1-ylidene]-3-oxobutyl dec-2-enoate	Xanthophylls	XMQHQSCSYZPBNB-UHFFFAOYSA-N
FP	pos_6400	703.389	1.2	yes	4.77	[M+H]+	C43H50N4O5	-4.84	2	PEF	1-{3-[(8-{amino[(2-phenylethyl)amino]methyl}-12-hydroxy-2,17-diazatetracyclo[15.2.1.0?,??.0?,??]icosa-1(20),3,6,8,10,18-hexaen-13-yn-16-yl)oxy]-4-hydroxyphenyl}-5-hydroxydecan-3-one	Gingerols	FZEFRPJSYYADSF-UHFFFAOYSA-N
FP	pos_3467	411.044	1.19	yes	4.82	[M+H]+	C15H14N4O6S2	-2.31	1	PEF	Ceftibuten	Cephalosporins	UNJFKXSSGBWRBZ-BJCIPQKHSA-N
FP	pos_2776	365.104	1.16	yes	2.17	[M+H]+	C14H16N6O4S	-2.61	3	PEF	1-(3-methoxyphenyl)-3-[[3-(4-nitro-1-pyrazolyl)-1-oxopropyl]amino]thiourea	Methoxyanilines	PGKLNIRBCLXTFX-UHFFFAOYSA-N
FP	pos_2782	365.105	1.16	yes	2.31	[M+H]+	C12H21N4O5PS	-1.09	3	PEF	6-amino-2-methyl-5-((4-methyl-5-(2-(phosphonooxy)ethyl)thiazolidin-3-yl)methyl)pyrimidine 1-oxide	Aminopyrimidines and derivatives	WIQFZOCQNMCYRT-UHFFFAOYSA-N
FP	pos_2801	365.115	1.16	yes	2.94	[M+H]+	C17H20N2O5S	4.31	2	PEF	Bumetanide	Diphenylethers	MAEIEVLCKWDQJH-UHFFFAOYSA-N
FP	pos_2572	349.067	1.13	yes	2.43	[2M+Na]+	C5H10NO3P	3.78	0	PEF	2-hydroxy-1-phosphino-proline	Alpha amino acids and derivatives	VUPXISJNRZHANG-UHFFFAOYSA-N
FP	pos_1621	283.093	1.05	yes	2.58	[M+H]+	C12H14N2O6	-3.32	3	PEF	Dinoseb acetate	Phenol esters	RDJTWDKSYLLHRW-UHFFFAOYNA-N
FP	neg_753	355.213	1.04	yes	3.84	[M-H]-	C19H32O6	-1.65	3	PEF	12,14-dihydroxy-13-(methoxycarbonyl)-3,5,7-trimethyltetradeca-2,4-dienoic acid	–	WKPLWDFQTVJLIX-UHFFFAOYSA-N
FP	pos_4302	476.279	1.04	yes	4.06	[M+H]+	C30H37NO4	0.71	3	PEF	ulipristal acetate	Steroid esters	OOLLAFOLCSJHRE-ZHAKMVSLSA-N
FP	pos_6957	812.549	1.03	yes	7.89	[M+H]+	C40H73N7O10	0.7	2	PEF	(2S)-2-[[(2S)-2-[[(2S)-2-[[(2S)-2-[[(2S)-2-[[(2S)-2-[[(2S)-2-amino-4-methyl-pentanoyl]amino]-4-methyl-pentanoyl]amino]-4-methyl-pentanoyl]amino]-4-methyl-pentanoyl]amino]-4-methyl-pentanoyl]amino]-4-methyl-pentanoyl]amino]succinic acid	Oligopeptides	VAINYYHRJRDQQZ-YYGRSCHNSA-N
FP	pos_6903	799.536	1.01	yes	8.38	[M+H]+	C43H70N6O8	-3.52	1	PEF	Ulongapeptin	Cyclic depsipeptides	MYFUOMYKCJURCV-UHFFFAOYSA-N
FP	neg_910	404.104	1.01	yes	0.84	[M+FA-H]-	C16H17N5O3S	-0.8	2	PEF	2-(3-methyl-8-{[(4-methylphenyl)methyl]sulfanyl}-2,6-dioxo-2,3,6,7-tetrahydro-1H-purin-7-yl)acetamide	Xanthines	UDDCQELFIQHXGJ-UHFFFAOYSA-N
FS	neg_1547	707.194	2.17	yes	0.65	[M-H]-	C25H37N6O16P	-0.86	3	PEF	[(2-{[5-(4-amino-2-oxo-1,2-dihydropyrimidin-1-yl)-3-hydroxyoxolan-2-yl]methoxy}-3,5-dihydroxy-6-(hydroxymethyl)oxan-4-yl)oxy]({[5-(4-amino-2-oxo-1,2-dihydropyrimidin-1-yl)-3-hydroxyoxolan-2-yl]methoxy}methoxy)phosphinic acid	O-glycosyl compounds	ZYEPKKHJJYADSV-OAOYPLIJNA-N
FS	neg_767	371.263	2.16	yes	1.32	[M-H]-	C14H32N10O2	2.13	3	PEF	1-[N'-[6-[[amino-[[N'-(2-hydroxyethyl)amidino]amino]methylene]amino]hexyl]amidino]-2-(2-hydroxyethyl)guanidine	Guanidines	YMMKPCXKLMUKEC-UHFFFAOYSA-N
FS	pos_415	182.023	1.78	yes	1.54	[M+H]+	C3H7N3O4S	-1.64	2	PEF	3-azido-2-hydroxy-propane-1-sulfonic acid	–	QFGHAIRCQHVZNZ-UHFFFAOYSA-N
FS	pos_4203	487.242	1.75	yes	1.14	[M+H]+	C26H34N2O7	4.68	2	PEF	[8-acetyl-12-(1-hydroxyethyl)-4,5-dimethoxy-14-methyl-17-oxo-8,14-diazatetracyclo[9.5.2.0¹,⁹.0²,⁷]octadeca-2(7),3,5,12-tetraen-10-yl]methyl acetate	Carbazoles	CBMRXUBLKLUUQW-CHRKOGDLNA-N
FS	neg_1168	555.29	1.72	yes	4.22	[M-H]-	C23H40N8O8	-0.12	1	PEF	Guadinomine C1, Guadinomine C2	Oligopeptides	YULBZOGRTPPGQN-BMCSNDFDSA-N
FS	pos_2700	365.1	1.72	yes	2.17	[M+H]+	C17H20N2O3S2	-2.72	2	PEF	2-(methanesulfonamido)-N-[2-(phenylmethylthio)ethyl]benzamide	Sulfanilides	YWFKWHFIOLVJLK-UHFFFAOYSA-N
FS	neg_529	300.19	1.66	yes	1.56	[M-H]-	C10H23N9O2	-0.68	0	PEF	2,2-diamino-2-methoxy-1-[2,3,5,6-tetraamino-3-[(N'-aminohydrazino)methyl]cyclohexa-1,5-dien-1-yl]ethanone	–	UBLMCMONBUOJML-UHFFFAOYSA-N
FS	pos_2941	381.076	1.66	yes	2.37	[M+H]+	C16H16N2O7S	-1.32	0	PEF	Benzoxacystol	N-acyl-L-alpha-amino acids	YGSOEFLROPFWTN-NSHDSACASA-N
FS	pos_4625	531.292	1.66	yes	4.94	[M+H]+	C23H47O11P	1.27	1	PEF	2-((3-(((2,3-dihydroxypropoxy)(hydroxy)phosphoryl)oxy)-2-hydroxypropoxy)(hydroxy)methyl)hexadecanoic acid	Oxidized long-chain fatty derivatives	IGLRXLRPYYHFQN-UHFFFAOYSA-N
FS	neg_1114	537.328	1.58	yes	4.93	[M-H]-	C26H50O11	0.07	0	PEF	2-(2-(3,4-bis(2-hydroxyethoxy)tetrahydrofuran-2-yl)-2-(2-hydroxyethoxy)ethoxy)ethyl 3-(nonyloxy)propanoate	Tetrahydrofurans	QXRSZMFCFQGKDC-UHFFFAOYSA-N
FS	neg_1134	545.136	1.58	yes	0.75	[M-H]-	C25H22N8O5S	-0.35	0	PEF	N-(6-{5-[4-(1H-imidazol-1-yl)phenoxy]-1H-1,2,3,4-tetrazol-1-yl}-hexahydrofuro[3,2-b]furan-3-yl)quinoline-8-sulfonamide	Phenylimidazoles	OJYFQDXLRVFASR-UHFFFAOYSA-N
FS	neg_846	404.1	1.52	yes	0.76	[M-H]-	C19H19NO9	-3.44	0	PEF	methyl 4-hydroxy-5-[3-methoxy-1-(7-methoxy-2H-1,3-benzodioxol-5-yl)-3-oxopropyl]-6-oxo-1,6-dihydropyridine-3-carboxylate	Benzodioxoles	VOAAHBQVVOSCEE-UHFFFAOYSA-N
FS	pos_5979	693.343	1.49	yes	4.62	[M+H]+	C43H48O8	-1.89	1	PEF	13-(hydroxymethyl)-19,19-dimethyl-3-(2-phenylethyl)-12-(propan-2-yl)-23-(propan-2-ylidene)-6,10,18,21-tetraoxapentacyclo[24.2.2.0^{7,20}.0^{8,17}.0^{9,14}]triaconta-1(28),8,12,14,16,26,29-heptaene-5,11,22-trione	Angular pyranocoumarins	PRZGTCWIDNLJEN-UHFFFAOYSA-N
FS	neg_1569	717.216	1.44	yes	0.73	[2M-H]-	C17H17N3O6	0.62	2	PEF	N-(2-methoxyethyl)-3-{[(4-methyl-2-oxo-2H-chromen-7-yl)oxy]methyl}-1,2,4-oxadiazole-5-carboxamide	Coumarins and derivatives	RJDCXOSOBZJHFH-UHFFFAOYSA-N
FS	pos_2698	365.1	1.43	yes	3.74	[M+H]+	C16H16N2O8	-4.28	2	PEF	ethyl 3-[5-(3-ethoxy-3-oxoprop-1-en-1-yl)-2,4-dinitrophenyl]prop-2-enoate	Cinnamic acid esters	GNYXEDLKXWQGOU-UHFFFAOYSA-N
FS	pos_2135	321.184	1.42	yes	2.17	[M+H]+	C22H24O2	3.14	2	PEF	1,4,5,5a,6,6a,7,8,11,12,12a,13,13a,14-tetradecahydropentacene-6,13-dione	Tetracenequinones	JDRLKDPCXUHELF-UHFFFAOYSA-N
FS	pos_4831	553.149	1.34	yes	0.72	[M+H-H2O]+	C32H26O10	1.24	2	PEF	Aurasperone A	Naphthopyranones	QAHRSPAZSGMZMT-UHFFFAOYSA-N
FS	pos_2728	365.106	1.28	yes	6.74	[M+H]+	C19H16N4O2S	2.4	2	PEF	2-[[5-(2-benzofuranyl)-4-(phenylmethyl)-1,2,4-triazol-3-yl]thio]acetamide	Benzofurans	SOZUJDUYRRFOKV-UHFFFAOYSA-N
FS	pos_7070	961.581	1.27	yes	7.95	[M+H]+	C48H84N2O17	2.99	1	PEF	Megalomicin C1	Macrolides	NGOSGEYHKQYUTN-XIBKBKGSSA-N
FS	neg_907	439.074	1.26	yes	0.67	[2M-H]-	C8H12O5S	0.59	3	PEF	5-ethyl-6-hydroxycyclohexa-2,4-dien-1-yl hydrogen sulfate	Sulfuric acid monoesters	UTECRYKKPDJNON-UHFFFAOYSA-N
FS	pos_2278	331.125	1.26	yes	2.07	[M+H]+	C12H18N4O7	-1.44	0	PEF	5-(2-oxopropylideneamino)-6-D-ribitylaminouracil	Pentoses	LXKLTDXEFFOBPT-DEKOOSIXNA-N
FS	pos_2725	365.106	1.24	yes	6.78	[M+H]+	C19H16N4O2S	2.95	2	PEF	N-(6-methyl-1,3-benzothiazol-2-yl)-6-oxo-1-phenyl-4,5-dihydropyridazine-3-carboxamide	Benzothiazoles	MYNOXPBWJAHVJZ-UHFFFAOYSA-N
FS	pos_5859	677.373	1.24	yes	4.46	[M+H]+	C33H56O14	1.31	1	PEF	(S)-Nerolidol 3-O-[a-L-rhamnopyranosyl-(1->4)-a-L-rhamnopyranosyl-(1->6)-b-D-glucopyranoside]	Oligosaccharides	HIAIQDVRFUXFLS-GHRIWEEINA-N
FS	pos_2577	353.223	1.23	yes	2.31	[M+H]+	C22H28N2O2	-1.26	1	PEF	tebufenozide	Benzoic acids and derivatives	QYPNKSZPJQQLRK-UHFFFAOYSA-N
FS	pos_1226	254.163	1.2	yes	0.65	[M+H]+	C9H24N3O3P	-1.17	2	PEF	[6-amino-3-(2-hydrazinoethyl)hexoxy]-methyl-phosphinic acid	Phosphonic acid esters	CELGVZAVSIBOKO-UHFFFAOYSA-N
FS	pos_5452	621.315	1.2	yes	6.64	[2M+H]+	C16H18N6O	0.24	2	PEF	3-({3-[5-(1-methyl-1H-imidazol-5-yl)-1,3,4-oxadiazol-2-yl]pyrrolidin-1-yl}methyl)pyridine	Aralkylamines	XFDZCDNOCJALNF-UHFFFAOYSA-N
FS	pos_1225	254.157	1.19	yes	0.69	[M+NH4]+	C6H16N6O4	0.12	2	PEF	[(1,4-dihydroxy-1-semicarbazido-butyl)amino]urea	Semicarbazides	RUGWZCQCACYVCJ-UHFFFAOYSA-N
FS	pos_2335	335.219	1.18	yes	2.73	[M+H]+	C16H26N6O2	0.9	2	PEF	4,4'-(((1,1',6,6',7,7'-hexahydroxy-5,5'-diisopropyl-3,3'-dimethyl-[2,2'-binaphthalene]-8,8'-diyl)bis(methaneylylidene))bis(azaneylylidene))dibenzenesulfonamide	Piperidinecarboxamides	RCTYIEXURHIOKP-UHFFFAOYSA-N
FS	pos_6193	728.523	1.18	yes	7.42	[M+H]+	C40H74NO8P	-1.26	1	PEF	PC(18:2(9Z,12Z)/14:1(9Z))	Phosphatidylcholines	MEEAGHVLDDTFHZ-SHAXIEEXSA-N
FS	pos_3039	389.132	1.17	yes	2.14	[M+H]+	C12H25N2O10P	0.41	2	PEF	6-amino-2-{[4,5,6-trihydroxy-2-oxo-3-(phosphonooxy)hexyl]amino}hexanoic acid	L-alpha-amino acids	SRZFVMRRVYUWSA-HOUNINPONA-N
FS	pos_6434	779.575	1.17	yes	9.19	[M+H]+	C40H74N8O7	0.42	1	PEF	(2S)-2-[[(2S)-2-[[(2S)-2-[[(2S)-2-[[(2S)-2-[[(2S)-2-azido-2,3-dimethyl-butanoyl]amino]-2,3-dimethyl-butanoyl]amino]-2,3-dimethyl-butanoyl]amino]-2,3-dimethyl-butanoyl]amino]-2,3-dimethyl-butanoyl]amino]-2,3-dimethyl-butyric acid tert-butyl ester	Oligopeptides	YUZAFEVDQRTXMT-UNHORJANSA-N
FS	pos_1888	303.176	1.16	yes	2.17	[M+H]+	C11H22N6O4	3.74	2	PEF	Arginyl-Glutamine	Dipeptides	PMGDADKJMCOXHX-UHFFFAOYNA-N
FS	pos_2715	365.103	1.14	yes	9.33	[M+H]+	C14H16N6O4S	-1.51	0	PEF	1-(3-methoxyphenyl)-3-[[3-(4-nitro-1-pyrazolyl)-1-oxopropyl]amino]thiourea	Methoxyanilines	PGKLNIRBCLXTFX-UHFFFAOYSA-N
FS	pos_2724	365.105	1.14	yes	9.29	[M+H]+	C12H21N4O5PS	-3.01	3	PEF	6-amino-2-methyl-5-((4-methyl-5-(2-(phosphonooxy)ethyl)thiazolidin-3-yl)methyl)pyrimidine 1-oxide	Aminopyrimidines and derivatives	WIQFZOCQNMCYRT-UHFFFAOYSA-N
FS	pos_2707	365.103	1.13	yes	9.68	[M+H]+	C21H16O6	-1.2	2	PEF	Wailupemycin D	Arylnaphthalene lignans	ANQCWAZGTFETKF-VJOGAFQXNA-N
FS	pos_963	233.186	1.13	yes	2.68	[M+H]+	C11H24N2O3	-0.99	2	PEF	2-[(1-aminocyclohexyl)methylamino]-2-methylol-propane-1,3-diol	–	KHRNXHVLFXJHGU-UHFFFAOYSA-N
FS	pos_3294	409.115	1.12	yes	0.75	[M+H]+	C16H24O10S	3.42	2	PEF	4-Methoxybenzenepropanol 1-(2-sulfoglucoside)	Fatty acyl glycosides of mono- and disaccharides	NFHUINPPHVBFGH-UHFFFAOYNA-N
FS	pos_4950	567.137	1.12	yes	0.59	[2M+Na]+	C13H12N4OS	-3.61	2	PEF	5-(1H-indole-3-carbonyl)-N,N-dimethyl-1,2,4-thiadiazol-3-amine	Indolecarboxylic acids and derivatives	XXIZLPNTFMKYIO-UHFFFAOYSA-N
FS	pos_325	170.117	1.09	yes	1.45	[M+H]+	C9H15NO2	2.69	0	PEF	Homoarecoline	Alkaloids and derivatives	UNARQANIGOBIHM-UHFFFAOYSA-N
FS	pos_3871	457.399	1.09	yes	4.52	[M+H]+	C26H52N2O4	1.06	2	PEF	N-ethyl-N'-[2-(2-hydroxyethoxy)ethyl]eicosanediamide	N-acyl amines	ZPNAGAKOHIFZOK-UHFFFAOYSA-N
FS	pos_1209	253.161	1.07	yes	0.91	[M+H]+	C15H24OS	4.61	2	PEF	3-ethyl-7-mercapto-4-phenyl-heptan-3-ol	Benzene and substituted derivatives	HTHWRCBUXZVVDW-UHFFFAOYSA-N
FS	pos_1495	275.141	1.07	yes	3	[M+H]+	C12H22N2O3S	3.98	0	PEF	N-(4-(1-hydroxy-2-(isopropylamino)ethyl)cyclohexa-2,4-dien-1-yl)methanesulfonamide	Organosulfonamides	CSHHBXAUXFQBQO-UHFFFAOYSA-N
FS	pos_4081	476.267	1.07	yes	4.06	[M+H]+	C24H37N5O3S	3.76	3	PEF	N-(2-cyanoethyl)-2-(2-(2-(dimethylamino)acetamido)-5-hydroxy-4,8a-dimethyl-4,4a,5,6,7,8,8a,9-octahydronaphtho[2,3-d]thiazol-6-yl)-N-methylpropanamide	Sesquiterpenoids	CZZJQXDFZGNJQI-UHFFFAOYSA-N
FS	pos_541	197.127	1.07	yes	1.37	[M+H]+	C6H12N8	-4.75	0	PEF	2,2'-(but-3-ene-1,2-diylidene)bis(hydrazine-1-carboximidamide)	Guanidines	GHHBJGMTOKSIRD-UHFFFAOYSA-N
FS	pos_6823	890.719	1.07	yes	11.41	[2M+NH4]+	C24H44N4O3	-3.94	3	PEF	2-(7-(3-ethylureido)-1-hydroxy-4a,8-dimethyldecahydronaphthalen-2-yl)-N-(2-(pyrrolidin-1-yl)ethyl)propanamide	Eudesmane, isoeudesmane or cycloeudesmane sesquiterpenoids	LPEKSOWODYIDBW-UHFFFAOYSA-N
FS	pos_1917	305.209	1.06	yes	3.11	[M+H]+	C15H24N6O	-1.2	0	PEF	1-(18-benzyl-22-isopropyl-3-(1-methoxyethyl)-4,9,10,12,16-pentamethyl-15-methylene-2,5,8,11,14,17,20-heptaoxo-21-propionamido-1,19-dioxa-4,7,10,13,16-pentaazacyclodocosan-6-yl)-2-methylpropyl 3-hydroxy-4-methyl-2-propionamidopentanoate	Piperidinecarboxamides	HUHWPNGTAURGFH-UHFFFAOYSA-N
FS	pos_3924	463.17	1.05	yes	2.09	[M+H]+	C16H27N6O8P	-0.05	2	PEF	[(2R,3S,4R,5R)-5-[8-(6-aminohexylamino)-6-keto-1H-purin-9-yl]-3,4-dihydroxy-tetrahydrofuran-2-yl]methyl dihydrogen phosphate	Purine ribonucleoside monophosphates	ABFPHWAZOCNUSM-SDBHATRESA-N
FS	pos_6107	711.458	1.05	yes	8.7	[M+H]+	C41H62N2O8	-0.01	2	PEF	21-(1-cyclopentylethyl)-16,17,25,28-tetrahydroxy-6-(hydroxymethyl)-5-methyl-12-({[2-(methylamino)ethyl]amino}methyl)-9-oxo-10-oxaheptacyclo[17.8.1.0?,??.0?,??.0?,??.0?,??.0??,??]octacosa-7,12-diene-1-carbaldehyde	Cardenolides and derivatives	WEGNGDXNODYQEC-UHFFFAOYSA-N
FS	pos_2106	319.116	1.04	yes	0.94	[2M+Na]+	C8H8N2O	-1.02	0	PEF	6-methoxy-1H-benzimidazole	Benzimidazoles	ILMHAGCURJPNRZ-UHFFFAOYSA-N
FS	pos_6571	812.616	1.04	yes	9.24	[M+H]+	C46H86NO8P	0.47	2	PEF	PC(18:2(9Z,12Z)/20:1(11Z))	Phosphatidylcholines	OJHJKEBRZSDTTL-VHWCKNCUSA-N
FS	pos_1591	281.186	1.03	yes	2.53	[M+H]+	C15H24N2O3	1.32	3	PEF	6-(2-(allyl(methyl)amino)ethyl)-3-hydroxy-N-(prop-2-yn-1-yl)tetrahydro-2H-pyran-2-carboxamide	C-glycosyl compounds	DNCBIAFLHOTGDA-UHFFFAOYSA-N
FS	pos_6933	918.442	1.02	yes	7.85	[M+CH3OH+H]+	C53H59NO11	0.46	2	PEF	2'-{[6-(cyclopentyloxy)-4-hydroxy-3-[4-hydroxy-14-(2-hydroxyethyl)-10-(3-methoxypropyl)-15-(methylamino)-9,13,20-trioxatetracyclo[10.8.2.0?,?.0?,??]docosa-1(21),2,4,6,8(22)-pentaen-17-yn-11-yl]-3,4-dihydro-2H-1-benzopyran-8-yl]methyl}-[1,1'-biphenyl]-3,4'-diol	Naphthopyrans	UYAISHLDOHEKRS-UHFFFAOYSA-N
FS	pos_6378	768.551	1	yes	8.19	[M+IsoProp+H]+	C42H65N3O6	1.59	3	PEF	2-(3-{3-[(2-aminopyridin-4-yl)methyl]-1-hydroxy-4-({[1-(3-hydroxyphenyl)propan-2-yl]amino}methyl)cyclopentyl}-1-hydroxypropyl)-7-(6-hydroxy-4-pentylcyclohex-2-en-1-yl)heptanoic acid	Amphetamines and derivatives	BRRIEBAPOCULRZ-UHFFFAOYSA-N
*MS/MS spectrum match score: 0 = no fragments, 1 = only one fragment referring to pseudomolecular ion, 2 = one fragment 3 = two and more fragments.
